# Supplementary material for: Two Years of Viral Metagenomics in a Tertiary Diagnostics Unit: Evaluation of the First 105 Cases
Source: Genes (Basel). 2019 Aug 29;10(9):661. doi: 10.3390/genes10090661 (PMC6770117; doi:10.3390/genes10090661)
Supplement: Supplementary file 1 [file genes-10-00661-s001.zip]

Archive with 7 entries (6 files):
- Suppl_Figure_S1.svg
- __MACOSX/
- __MACOSX/._Suppl_Figure_S1.svg
- Suppl_Figure_S2.html
- __MACOSX/._Suppl_Figure_S2.html
- Suppl_Table_S1.csv
- __MACOSX/._Suppl_Table_S1.csv
