# Supplementary material for: Two Years of Viral Metagenomics in a Tertiary Diagnostics Unit: Evaluation of the First 105 Cases
Source: Genes (Basel). 2019 Aug 29;10(9):661. doi: 10.3390/genes10090661 (PMC6770117; doi:10.3390/genes10090661)
Supplement: Supplementary file 1 [file genes-10-00661-s001.zip › Suppl_Table_S1.csv]

patient	sample_date	sample_type	outcome_mNGS	outcome_conventional	virus_found	virus_reported
1	26.02.19	CSF	positive	not done	Human immunodeficiency virus 1	Human immunodeficiency virus 1
2	12.04.18	Blood	negative	not done	no	no
2	12.04.18	Urine	positive	not done	Betapapillomavirus 1	Betapapillomavirus 1
2	18.04.18	Stool	positive	not done	Norwalk virus	Norwalk virus
3	12.04.17	Cell_culture_supernatant	negative	not done	Human alphaherpesvirus 1	no
3	12.04.17	Cell_culture_supernatant	negative	not done	Hepatitis C virus	no
4	20.11.17	Stool	positive	positive	Enterovirus C	Enterovirus C
5	08.06.18	CSF	negative	not done	Torque teno virus	no
5	14.06.18	Blood	positive	not done	Torque teno virus	Torque teno virus
5	14.06.18	Blood	positive	not done	Pegivirus C	Pegivirus C
5	08.06.18	CSF	positive	positive	Tick-borne encephalitis virus	Tick-borne encephalitis virus
6	15.09.18	Blood	negative	negative	no	no
6	20.09.18	CSF	positive	positive	Sandfly fever Naples phlebovirus	Sandfly fever Naples phlebovirus
7	06.07.18	CSF	negative	not done	no	no
7	10.07.18	Biopsy	negative	not done	no	no
8	05.05.17	BAL	negative	negative	Torque teno virus	no
8	05.05.17	BAL	negative	positive		Human gammaherpesvirus 4
8	05.05.17	BAL	negative	low positive		Human gammaherpesvirus 5
9	21.03.18	BAL	negative	negative	no	no
10	28.12.18	Throat_swab	positive	not done	Betacoronavirus 1	Betacoronavirus 1
10	28.12.18	Throat_swab	negative	not done	Human papillomavirus	no
10	07.03.18	Throat_swab	positive	not done	Human betaherpesvirus 7	Human betaherpesvirus 7
10	28.12.18	Throat_swab	positive	not done	Human betaherpesvirus 7	Human betaherpesvirus 7
11	30.01.18	Stool	positive	not done	Aeromonas virus phiO18P	Aeromonas virus phiO18P
12	29.11.17	Blood	positive	not done	Human alphaherpesvirus 1	Human alphaherpesvirus 1
12	29.11.17	Blood	positive	not done	Human alphaherpesvirus 2	Human alphaherpesvirus 2
12	29.11.17	Blood	positive	not done	Torque teno virus	Torque teno virus
13	06.10.17	CSF	negative	negative	no	no
14	17.11.17	Throat_swab	negative	negative	no	no
14	19.11.17	Throat_swab	negative	negative	no	no
14	23.11.17	Throat_swab	negative	negative	no	no
15	10.01.19	CSF	positive	positive	Human polyomavirus 2	Human polyomavirus 2
15	10.01.19	Urine	positive	positive	Human polyomavirus 2	Human polyomavirus 2
16	02.05.17	Enoral_swab	negative	not done	no	no
17	13.12.17	Stool	negative	negative	no	no
17	13.12.17	Cell_culture_supernatant	negative	not done	no	no
18	10.05.17	CSF	negative	negative	no	no
19	24.04.18	Blood	negative	not done	no	no
20	19.10.17	Skin_swab	positive	positive	Enterovirus A	Enterovirus A
21	21.03.18	CSF	negative	not done	no	no
21	21.03.18	CSF	negative	not done	no	no
22	21.11.17	Blood	negative	not done	no	no
23	11.04.19	Blood	negative	not done	no	no
24	17.03.18	Stool	positive	not done	Influenza A virus	Influenza A virus
24	18.02.18	Stool	positive	not done	Norwalk virus	Norwalk virus
24	18.02.18	Stool	positive	not done	Norwalk virus	Norwalk virus
25	21.03.18	Blood	negative	not done	no	no
26	10.02.18	Throat_swab	negative	negative	no	no
26	10.02.18	Blood	negative	not done	no	no
26	13.02.18	CSF	negative	negative	no	no
26	24.02.18	Biopsy	negative	negative	no	no
27	23.04.18	CSF	positive	not done	Torque teno virus	Torque teno virus
28	25.01.19	Blood	negative	not done	no	no
28	25.01.19	CSF	negative	not done	no	no
29	25.02.18	Blood	negative	low positive		Human betaherpesvirus 6
29	25.02.18	Blood	positive	positive	Yellow fever virus	Yellow fever virus
30	26.02.18	Blood	negative	negative	no	no
30	26.02.18	Unknown_swab	negative	negative	Human betaherpesvirus 7	no
30	27.02.18	Nasopharyngeal_secretion	negative	negative	no	no
31	18.03.18	Stool	positive	positive	Norwalk virus	Norwalk virus
32	10.04.18	CSF	negative	negative	no	no
33	13.04.18	CSF	negative	negative	no	no
34	02.05.18	puncture_pleura	negative	negative	no	no
35	28.04.18	Blood	negative	negative	no	no
35	28.04.18	CSF	negative	negative	no	no
36	27.06.18	Blood	negative	not done	no	no
36	27.06.18	CSF	negative	negative	no	no
36	11.07.18	Biopsy_1	negative	not done	no	no
36	11.07.18	Biopsy_2	negative	not done	no	no
37	19.05.18	Throat_swab	positive	not done	Human betaherpesvirus 7	Human betaherpesvirus 7
37	23.05.18	Blood	positive	positive	Human alphaherpesvirus 1	Human alphaherpesvirus 1
37	23.05.18	Blood	negative	low positive		Human gammaherpesvirus 4
38	19.07.18	Blood	positive	not done	Torque teno virus	Torque teno virus
38	19.07.18	CSF	negative	not done	no	no
39	24.06.18	CSF	positive	not done	Hepatitis B virus	Hepatitis B virus
39	24.06.18	CSF	positive	positive	Human polyomavirus 2	Human polyomavirus 2
39	24.06.18	CSF	positive	positive	Human immunodeficiency virus 1	Human immunodeficiency virus 1
39	24.06.18	CSF	negative	negative	Torque teno virus
39	25.06.18	CSF	negative	low positive		Human gammaherpesvirus 4
40	20.06.18	Blood	negative	negative	no	no
40	19.06.18	Blood	negative	low positive		Dengue virus
40	22.06.18	BAL	negative	negative	no	no
41	27.06.18	CSF	negative	not done	Human gammaherpesvirus 4	no
42	10.07.18	Blood	positive	not done	Hepatitis B virus	Hepatitis B virus
42	10.07.18	Blood	positive	positive	Human immunodeficiency virus 1	Human immunodeficiency virus 1
42	11.07.18	Blood	negative	low positive		Human gammaherpesvirus 4
42	10.07.18	Blood	positive	not done	Torque teno virus	Torque teno virus
43	12.07.18	Blood	positive	not done	Torque teno virus	Torque teno virus
44	14.07.18	CSF	negative	not done	no	no
45	27.08.18	CSF	positive	negative	Hepatitis C virus	Hepatitis C virus
45	30.08.18	Biopsy	negative	negative	no	no
46	10.08.18	Blood	negative	negative	no	no
46	10.08.18	CSF	negative	not done	no	no
47	31.08.18	BAL	negative	negative	no	no
47	31.08.18	Blood	negative	not done	no	no
47	30.08.18	Blood	negative	low positive		Human gammaherpesvirus 4
47	31.08.18	Throat_swab	negative	negative	no	no
48	15.01.19	CSF	negative	negative	no	no
49	06.09.18	Biopsy	negative	not done	no	no
49	06.09.18	puncture_pericardium	negative	not done	no	no
50	24.09.18	Blood	negative	not done	no	no
50	24.09.18	CSF	negative	negative	no	no
51	27.09.18	Throat_swab	negative	not done	Human betaherpesvirus 7	no
52	01.10.18	Blood	negative	not done	no	no
53	01.10.18	CSF	negative	not done	no	no
54	03.10.18	Blood	negative	not done	no	no
55	18.10.18	Blood	negative	not done	no	no
55	18.10.18	CSF	negative	not done	no	no
56	26.10.18	Blood	positive	not done	Pegivirus C	Pegivirus C
56	26.10.18	CSF	positive	not done	Pegivirus C	Pegivirus C
57	28.10.18	Throat_swab	positive	positive	Rhinovirus B	Rhinovirus B
57	28.10.18	Throat_swab	positive	not done	Gammapapillomavirus 7	Gammapapillomavirus 7
57	02.11.18	Blood	negative	not done	no	no
57	02.11.18	CSF	negative	not done	no	no
57	31.10.18	CSF	negative	low positive		Human gammaherpesvirus 4
57	31.10.18	CSF	negative	low positive		Human alphaherpesvirus 3
58	30.10.18	Urine	negative	not done	no	no
59	29.10.18	Blood	negative	not done	no	no
59	29.10.18	CSF	negative	not done	no	no
60	13.11.18	Blood	positive	not done	Torque teno virus	Torque teno virus
61	08.11.18	Blood	positive	not done	Hepatitis C virus	Hepatitis C virus
61	08.11.18	Blood	positive	not done	Human immunodeficiency virus 1	Human immunodeficiency virus 1
61	08.11.18	Blood	positive	not done	Pegivirus C	Pegivirus C
61	08.11.18	CSF	positive	not done	Pegivirus C	Pegivirus C
61	08.11.18	CSF	positive	positive	Human polyomavirus 2	Human polyomavirus 2
62	20.11.18	Throat_swab	positive	not done	Human betaherpesvirus 7	Human betaherpesvirus 7
62	20.11.18	Throat_swab	positive	negative	Human betaherpesvirus 6B	Human betaherpesvirus 6B
62	22.11.18	Blood	negative	negative	no	no
62	23.11.18	Biopsy	negative	not done	no	no
63	24.11.18	CSF	negative	not done	no	no
64	18.12.18	Blood	positive	positive	Dengue virus	Dengue virus
65	20.12.18	Blood	positive	not done	Torque teno virus	Torque teno virus
66	11.12.18	CSF	negative	not done	no	no
67	21.01.19	Blood	negative	low positive	no	Human alphaherpesvirus 1
68	22.12.18	CSF	positive	positive	Human immunodeficiency virus 1	Human immunodeficiency virus 1
69	18.12.18	puncture_pericardium	negative	not done	no	no
70	21.12.18	Blood	negative	not done	no	no
71	31.12.18	Blood	negative	negative	no	no
71	31.12.18	Throat_swab	negative	negative	no	no
71	18.01.19	DNA_extract	negative	not done	no	no
72	21.12.18	sonicate	negative	not done	no	no
73	10.01.19	Blood	positive	not done	Torque teno midi virus 1	Torque teno midi virus 1
73	10.01.19	CSF	negative	not done	Torque teno midi virus 1	no
74	16.01.19	CSF	negative	not done	no	no
75	20.01.19	Blood	negative	not done	no	no
76	20.01.19	Blood	negative	not done	no	no
76	20.01.19	CSF	negative	not done	no	no
76	07.02.19	Biopsy	negative	not done	no	no
77	29.01.19	Blood	negative	not done	no	no
77	29.01.19	Stool	negative	negative	Human gammaherpesvirus 4	no
78	11.02.19	Unknown_swab	positive	positive	Influenza A virus	Influenza A virus
79	22.02.19	Blood	negative	not done	no	no
80	27.02.19	CSF	negative	not done	Human polyomavirus 5	no
81	08.03.19	Blood	negative	not done	no	no
81	08.03.19	CSF	negative	not done	no	no
82	22.03.19	CSF	negative	not done	no	no
83	06.06.19	Blood	positive	positive	Human betaherpesvirus 5	Human betaherpesvirus 5
83	06.06.19	Blood	positive	not done	Torque teno virus	Torque teno virus
84	01.04.19	CSF	negative	not done	no	no
85	17.04.19	CSF	negative	not done	no	no
86	04.04.19	CSF	negative	not done	no	no
87	10.04.19	CSF	negative	not done	no	no
88	12.04.19	Blood	negative	not done	no	no
89	17.04.19	Throat_swab	positive	not done	Betapapillomavirus 2	Betapapillomavirus 2
89	17.04.19	Throat_swab	positive	positive	Rhinovirus B	Rhinovirus B
89	17.04.19	CSF	negative	negative	no	no
89	17.04.19	Blood	negative	negative	no	no
90	30.04.19	CSF	negative	negative	no	no
91	26.04.19	CSF	negative	negative	no	no
92	25.04.19	Blood	negative	not done	Brome mosaic virus	no
92	25.04.19	CSF	negative	not done	no	no
93	03.05.19	Blood	negative	not done	no	no
93	03.05.19	CSF	negative	not done	no	no
94	08.05.19	Blood	negative	not done	Torque teno virus	no
94	08.05.19	CSF	negative	not done	no	no
95	03.05.19	Blood	negative	not done	no	no
96	09.05.19	CSF	negative	not done	no	no
96	07.05.19	CSF	negative	positive		Human gammaherpesvirus 4
97	08.05.19	CSF	negative	not done	no	no
98	08.05.19	Blood	negative	not done	no	no
98	08.05.19	CSF	negative	not done	no	no
99	15.05.19	Throat_swab	positive	not done	Pegivirus C	Pegivirus C
99	17.05.19	Nasopharyngeal_secretion	positive	not done	Pegivirus C	Pegivirus C
99	15.05.19	Throat_swab	positive	positive	Rhinovirus A	Rhinovirus A
99	15.05.19	Throat_swab	positive	positive	Rhinovirus A	Rhinovirus A
99	17.05.19	Nasopharyngeal_secretion	positive	positive	Rhinovirus A	Rhinovirus A
100	21.05.19	CSF	negative	not done	no	no
101	29.05.19	CSF	negative	negative	no	no
102	05.06.19	Blood	negative	not done	no	no
103	03.06.19	Blood	positive	not done	Torque teno virus	Torque teno virus
103	03.06.19	Blood	negative	not done	Human polyomavirus 6	no
104	05.06.19	CSF	negative	not done	no	no
105	16.11.18	Stool	negative	not done	no	no
105	16.11.18	Biopsy	negative	not done	no	no
